# Supplementary material for: Different culture media modulate growth, heterogeneity, and senescence in human mammary epithelial cell cultures
Source: PLoS One. 2018 Oct 1;13(10):e0204645. doi: 10.1371/journal.pone.0204645 (PMC6166958; doi:10.1371/journal.pone.0204645)
Supplement: S1 File — Spreadsheet with ingredients for WIT-P, MCDB-170, and M87A media. (XLSX) [file pone.0204645.s001.xlsx]

## Sheet: Sheet1
	MCDB170	WIT	M87A
BASAL MEDIA COMPONENTS	mM
Amino Acids
Glycine	0.1	0.383333	0.175
L-Alanine	0.1	0.190449	0.075
L-Arginine hydrochloride	0.1	0.665877	0.399526
L-Asparagine H2O	1	0.100067	0.525
L-Aspartic acid	0.1	0.162782	0.075
L-Cysteine HCl H2O	0.07	0.100057	0.0848864
L-Cystine 2HCl	0	0.108333	0.049984
L-Glutamic acid	0.1	0.305102	0.075
L-Glutamine	2	0.842466	2.25
L-Histidine HCl H2O	0.1	0.102095	0.124952
L-Hydroxyproline	0	0.0763359	0
L-Isoleucine	0.1	0.167939	0.257901
L-Leucine	0.3	0.279008	0.375382
L-Lysine HCl	0.2	0.290984	0.349317
L-Methionine	0.03	0.0654362	0.0728523
L-Phenylalanine	0.03	0.0909091	0.122515
L-Proline	0.05	0.323913	0.1
L-Serine	0.3	0.169048	0.275
L-Threonine	0.3	0.17605	0.37458
L-Tryptophan	0.03	0.0295098	0.0371078
L-Tyrosine	0.05	0.126016	0.131877
L-Valine	0.3	0.156838	0.375855
Vitamins
alpha Tocopherol phos. Na salt	0	1.80278e-05	0
Ascorbic Acid	0	0.000284091	0
Choline Chloride	0.1	0.0517857	0.0820714
d-Biotin	3e-05	3.54508e-05	2.21721e-05
D-Calcium pantothenate	0.001	0.000534591	0.00284801
Folic Acid	1e-05	0.00148526	0.00300954
Menadione (Vitamin K3)	0	5.81395e-05	0
myo-Inositol	0.1	0.0501389	8.5
Niacinamide	0.05	0.00025	0.0332787
Nicotinic acid (Niacin)	0	0.000203252	0
Para-Aminobenzoic Acid	0	0.000364964	0
Pyridoxal hydrochloride	0	0.000122549	0
Pyridoxine hydrochloride	0.0003	0.000206311	0.00500437
Riboflavin	0.0003	6.25e-05	0.000441223
Thiamine hydrochloride	0.001	0.000459941	0.00371958
Vitamin A (acetate)	0	0.000304878	0
Vitamin B12	0.0001	0.00103321	0.000300923
Vitamin D2 (Calciferol)	0	0.000251889	0
Inorganic Salts
(NH4)6Mo7O24 4H20	1e-06	0	1e-06
CaCl2 2H2O	2	1.05054	1.52523
CuSO4 5H2O	1e-06	1e-05	3.1e-06
Fe(NO3)-9H2O	0	0.00173267	6.18812e-05
FeSO4-7H2O	0.005	0.003	0.00325
H2SeO3	3e-05	6.02e-05	3e-05
KCl	2.5	4.15733	3.32867
KH2PO4	0.5	0	0.5
MgCl2	0	0.602316	0.150737
MgSO4 7H2O	1.5	0.813917	0.9535
MnSO4 5H2O	5e-07	0	5e-07
Na2HPO4 anhydrous	0	1	0.25007
Na2SiO3 9H20	0.0005	0	0.0005
NaCl	120	124.129	120.306
NaH2PO4-H2O	0	1.01449	0.226449
NaHCO3	0	20.0952	7.14286
NH4VO3	5e-06	0	5e-06
NiCl2 6H2O	5e-09	0	5e-09
SnCl2 2H2O	5e-09	0	5e-09
ZnSO4 7H2O	0.0005	0	0.001
Other Components
2-deoxy-D-ribose	0	0.00373134	0
Adenine	0.001	0.0247525	5e-05
Adenosine 5'-phosphate	0	0.000576369	0
Adenosine 5'-triphosphate	0	0.00165289	0
Cholesterol	0	0.000516796	0
D-Glucose (Dextrose)	8	7.78333	12.7528
Glutathione (reduced)	0	0.000162866	0
Guanine hydrochloride	0	0.00159574	0
Hypoxanthine Na	0	0.0164706	0.00801572
Linoleic Acid	0	0.0003	7.5e-05
Lipoic Acid	1e-05	0.00101942	0.000259854
Putrescine 2HCl	1e-06	0	0.000252053
Ribose	0	0.00216667	0
Sodium Acetate	0	0.609756	0
Sodium Pyruvate	1	1	0.75
Thymine	0	0.00238095	0
Thymidine	0.0003	0.00289256	0.000904132
Tween 80®	0	trace	0
Uracil	0	0.00267857	0
Xanthine-Na	0	0.00223684	0
COMPONENTS ADDED PRIOR TO USE				UNITS
0-phosphoryl ethanolamine	0.1	5	0.05	mg/mL
3,3',5-tri-iodo-L-thronine		3.07e-06	5e-06	mM
All-trans retinoic acid		0.025		mg/mL
Apo-transferrin	5	10	2.5	ug/mL
b-estradiol		1.84e-06	5e-07	mM
Bovine Pituitary Extract	70		35	ug/mL
Bovine serum albumin		0.125		%W/V
Bovine serum albumin (lipid enriched)			0.1	% W/V
Cholera Toxin		100	0.5	ng/mL
Choline chloride	0.01396	0.0035	0.0147	mg/mL
Epidermal growth factor	5	10	5	ng/mL
Ethanolamine	0.1		0.05	mM
Fetal bovine serum			0.25	% V/V
Glutamine		2	2	mM
Hydrocortisone	0.5	0.5	0.3	ug/mL
Insulin	5	20	7.5	ug/mL
Isoproterenol	1e-05		5e-06	mM
Oxytocin			1e-07	mM
WIT media:
Ince TA, Richardson AL, Bell GW, Saitoh M, Godar S, Karnoub AE, Iglehart JD, Weinberg RA. Transformation of different human breast epithelial cell types leads to distinct tumor phenotypes. Cancer Cell. 2007; 12:160–70.
Ince TA and Weinberg RA. US Patent No. US11123612. Hormone responsive tissue culture system and uses thereof. 2012
MCDB 170 media:
Hammond SL, Ham RG, Stampfer MR. Serum-free growth of human mammary epithelial cells: rapid clonal growth in defined medium and extended serial passage with pituitary extract. Proc Natl Acad Sci. 1984;81(17):5435–9.
M87A media:
Garbe JC, Bhattacharya S, Merchant B, Bassett E, Swisshelm K, Feiler HS, Wyrobek AJ, Stampfer MR. Molecular distinctions between stasis and telomere attrition senescence barriers shown by long-term culture of normal human mammary epithelial cells. Cancer Research 2009.
LaBarge MA, Stampfer MR, Garbe JC. US Patent No. US2016/053510 Media for culturing epithelial cells. 2015
